# Supplementary material for: Sesquiterpene Lactones with the 12,8-Guaianolide Skeleton from Algerian Centaurea omphalotricha
Source: Biomolecules. 2021 Jul 18;11(7):1053. doi: 10.3390/biom11071053 (PMC8301927; doi:10.3390/biom11071053)
Supplement: Supplementary file 1 [file biomolecules-11-01053-s001.zip]

Archive with 1 entries (1 files):
- biomolecules-1281232-supplementary.pdf
